# Supplementary material for: Investigation of 15q11-q13, 16p11.2 and 22q13 CNVs in Autism Spectrum Disorder Brazilian Individuals with and without Epilepsy
Source: PLoS One. 2014 Sep 25;9(9):e107705. doi: 10.1371/journal.pone.0107705 (PMC4177849; doi:10.1371/journal.pone.0107705)
Supplement: Table S1 — Phenotypic characteristics of ASD individuals with CNVs at the 15q13.3, 16p11.2 and 22q13 regions. (XLS) [file pone.0107705.s001.xls]

## Sheet: Table_S1
Table S1: Phenotypic charachteristics of ASD individuals with CNVs at the 15q13.3, 16p11.2 and 22q13 regions.
CNVR	15q13			16p11.2					22q13
Individual	1	2	3	4	5	6	7	8	9	10	11
Sex	M	M	M	F	M	M	M	M	M	F	M
Age (yrs, last visit)	11	16	12	21	17	9	17	5	11	6	14
Height (percentile)	137 cm (p10-25)	156 cm (<p3)	135 cm (p3)	166 cm (p50-75)	165 cm (p5-10)	148 cm (>p97)	171 cm (p25)	113 cm (p75-90)	160 cm (>p97)	110 cm (p10-25)	145.5 cm (<p3)
Weight (percentile)	56 kg (p97)	50 kg (p10)	26 kg (<p3)	52 kg (p10-25)	48 kg (<p3)	36 kg (p75-90)	49.6 kg (p3-5)	19 kg (p50-75)	50.5 kg (p90-95)	15.3 kg (<p3)	38 kg (p5)
HC (percentile)	56 cm (p98)	54.5 cm (p25-50)	51 cm (p<3)	54 cm (p25-50)	55.5 cm (p50-75)	53 cm (p25-50)	56 cm (p50-75)	52 cm (p75)	54.5 cm (p75-98)	51 cm (p50-75)	51.5 cm (<p3)
Speech#	absent	absent	absent	few words	few words	short phrases	short phrases	absent	absent	absent	absent
Epilepsy	+	+	+	-	-	-	-	-	+	-	+
Hypotonia	-	-	-	-	-	+	+	-	-	+	-
NPMD Regression/ Delay	-	-	+	-	+	-	-	-	-	-	-
Craniofacial Dysmorphologies
Bulbous Nose	+		+	-	-	-	-		-	-	-
Deep set ears/ Prominent or Large Ears	-	+	+	-	-	-	-	+	-	-	-
Epicanthus	-		-	+	-	-	-	+	-	-	-
Short Philtrum	-	+	+	+	-	-	-	-	-	-	-
Thick Lips	-	+	-	+	-	-	-	-	-	-	-
Brachycephaly	-	-	-	-	+	-	-	-	-	-	-
Limb anomalies
Contractures Hand/Feet	-	+	-	-	-	-	-	-	-	-	-
Restriction of Extension: Elbows and Knees	-	-	-	+	-	-	-	-	-	-	-
Muscular atrophy of the legs	-	-	-	-	-	-	-	-	+	-	-
Other Characteristics	-	-	-	Hyperlordosis	-	-	-	-	-	-	Kyphosys
CNVR – Copy Number Variation Region; "+" – presence; "-" – absence; HC - Head Circumference; NPMD – Neuropsychomotor development;
# - Speech pattern: absent = verbal language totally absent; few words = few, isolated words; short phrases = sentences with up to three words
