# Supplementary material for: Investigation of 15q11-q13, 16p11.2 and 22q13 CNVs in Autism Spectrum Disorder Brazilian Individuals with and without Epilepsy
Source: PLoS One. 2014 Sep 25;9(9):e107705. doi: 10.1371/journal.pone.0107705 (PMC4177849; doi:10.1371/journal.pone.0107705)
Supplement: Table S2 — Ancestral Contributions in Brazilian ASD-affected individuals. (XLSX) [file pone.0107705.s002.xlsx]

## Sheet: Table_S2
Table S2: Ancestral Contributions in Brazilian ASD-affected individuals.
	Ancestry	Asian (%)	European (%)	Oceani (%)	Yoruba (%)	Amerindean (%)
Individual
1		0.0	60.4	0.0	32.9	6.4
2		1.4	82.1	0.0	8.9	7.5
3		0.3	48.2	0.0	39.6	11.9
4		1.6	76.9	0.0	15.9	5.5
5		2.7	71.7	0.0	20.4	5.2
6		0.4	68.0	0.0	19.8	11.9
7		0.0	98.0	0.0	0.0	2.0
8		20.7	54.3	0.0	16.9	8.2
9		1.4	38.2	0.0	50.6	9.7
